# Supplementary material for: Disclosing transcriptomics network-based signatures of glioma heterogeneity using sparse methods
Source: BioData Min. 2023 Sep 26;16:26. doi: 10.1186/s13040-023-00341-1 (PMC10523751; doi:10.1186/s13040-023-00341-1)
Supplement: Supplementary file 1 — Additional file 1. Supplementary Material. [file 13040_2023_341_MOESM1_ESM.zip]

Archive with 3 entries (3 files):
- Figure-S1.png
- Figure-S2.png
- Martins_et_al_Supplementary.pdf
